# Supplementary material for: Counteractive Effects of Choline Geranate (CAGE) ILs and Ethanol on Insulin’s Stability—A Leap Forward towards Oral Insulin Formulation
Source: Molecules. 2022 Aug 8;27(15):5031. doi: 10.3390/molecules27155031 (PMC9370287; doi:10.3390/molecules27155031)
Supplement: Supplementary file 1 [file molecules-27-05031-s001.zip]

Archive with 1 entries (1 files):
- molecules-1832213-supplementary.pdf
